# Supplementary material for: Structural Basis for the Enzymatic Activity of the HACE1 HECT‐Type E3 Ligase Through N‐Terminal Helix Dimerization
Source: Adv Sci (Weinh). 2023 Aug 3;10(27):2207672. doi: 10.1002/advs.202207672 (PMC10520629; doi:10.1002/advs.202207672)
Supplement: Supplementary file 2 — Supporting Information [file ADVS-10-2207672-s002.xlsx]

## Sheet: HACE1(FL)-RAC1 minus HACE1(FL)
Table: Differences in deuterium exchange of various peptides of full-length HACE1(WT) in the presence and absence of RAC1 at indicated labeling times
				1 min		10 min		100 min
S.No.	Residue No.s	Sequence	Num Exchangers	Uptake	SD	Uptake	SD	Uptake	SD
1	2-8	ERAMEQL	6	-0.045185	0.189531	0.154352	0.114482	0.05354	0.058911
2	9-28	NRLTRSLRRARTVELPEDNE	18	1.41188	0.528661	1.13454	0.33755	1.07017	0.239646
3	9-31	NRLTRSLRRARTVELPEDNETAV	21	1.16791	0.201113	1.04626	0.510992	0.708525	0.282184
4	12-28	TRSLRRARTVELPEDNE	15	0.614856	0.236524	0.644687	0.316422	0.739258	0.137531
5	21-28	VELPEDNE	6	0.520092	0.167242	0.218635	0.158772	0.155968	0.044798
6	21-31	VELPEDNETAV	9	0.328503	0.33789	0.49931	0.204607	0.287608	0.140672
7	32-39	YTLMPMVM	6	0.001427	0.067506	0.003186	0.070638	0.366651	0.06886
8	33-39	TLMPMVM	5	0.008886	0.078335	0.030199	0.092333	0.202258	0.072441
9	40-49	ADQHRSVSEL	9	0.110282	0.124396	0.253735	0.153899	0.163711	0.143613
10	50-59	LSNSKFDVNY	9	0.332679	0.195561	0.240624	0.175585	-0.082751	0.092483
11	50-69	LSNSKFDVNYAFGRVKRSLL	19	0.62529	0.424095	0.354178	0.369966	-0.018023	0.351824
12	56-69	DVNYAFGRVKRSLL	13	0.232759	0.258048	0.288665	0.403776	0.078848	0.17057
13	58-69	NYAFGRVKRSLL	11	0.414212	0.220317	-0.194541	0.275589	-0.284784	0.304548
14	70-79	HIAANCGSVE	9	-0.022165	0.070483	0.092483	0.124048	0.171177	0.133375
15	70-80	HIAANCGSVEC	10	0.050652	0.076907	0.148603	0.093419	0.006603	0.084025
16	70-81	HIAANCGSVECL	11	0.062482	0.069385	0.042073	0.253549	0.12471	0.206925
17	82-104	VLLLKKGANPNYQDISGCTPLHL	20	0.135603	0.14101	0.103417	0.195443	0.140112	0.08623
18	84-104	LLKKGANPNYQDISGCTPLHL	18	0.23279	0.213634	0.15487	0.592585	0.141653	0.205649
19	85-104	LKKGANPNYQDISGCTPLHL	17	0.326203	0.195798	-0.06175	0.474016	0.121614	0.154075
20	94-104	QDISGCTPLHL	9	-0.027544	0.132935	0.200185	0.123351	-0.031803	0.109553
21	105-117	AARNGQKKCMSKL	12	0.568475	0.330115	0.41261	0.497253	0.290731	0.102951
22	105-119	AARNGQKKCMSKLLE	14	0.38084	0.182876	0.234674	0.222195	0.223158	0.118779
23	124-132	VNICNNEGL	8	0.064201	0.114501	0.040277	0.184307	0.009888	0.087798
24	124-134	VNICNNEGLTA	10	0.039831	0.237031	-0.150249	0.169816	-0.272376	0.071582
25	133-140	TAIHWLAV	7	-0.010846	0.039221	-0.020718	0.087211	-0.073011	0.140512
26	133-146	TAIHWLAVNGRTEL	13	0.396423	0.293636	0.226756	0.266507	0.125856	0.093898
27	135-146	IHWLAVNGRTEL	11	0.438745	0.298804	0.550089	0.257788	0.434122	0.138754
28	138-146	LAVNGRTEL	8	0.2373	0.223953	0.205547	0.187375	0.111508	0.111334
29	147-156	LHDLVQHVSD	9	0.223791	0.232602	0.130041	0.110558	0.042562	0.050666
30	147-158	LHDLVQHVSDVD	11	0.563823	0.242246	0.446373	0.192933	0.397094	0.122535
31	150-156	LHDLVQHVSDVDVE	13	1.13419	0.281123	2.01372	0.194408	1.66991	0.101117
32	147-160	LHDLVQHVSDVDVEDAMGQTAL	21	0.668763	0.369669	0.65566	0.694996	0.260209	0.059633
33	150-160	LVQHVSD	6	0.176402	0.129482	0.060144	0.091034	-0.033771	0.045555
34	147-168	LVQHVSDVDVE	10	0.426382	0.137047	0.293245	0.127945	0.210174	0.069397
35	150-168	LVQHVSDVDVEDAMGQTAL	18	0.507818	0.273178	0.361732	0.294465	0.500398	0.147728
36	157-168	VDVEDAMGQTAL	11	-0.011724	0.115991	0.080747	0.183735	0.036234	0.258901
37	161-168	DAMGQTAL	7	0.01065	0.09029	0.094296	0.111998	0.067718	0.043166
38	169-183	HVACQNGHKTTVQCL	14	0.165228	0.10865	0.200523	0.178137	0.121307	0.069306
39	184-202	LDSGADINRPNVSGATPLY	16	0.10406	0.207131	0.08653	0.144319	0.009711	0.121514
40	184-203	LDSGADINRPNVSGATPLYF	17	0.051092	0.205077	-0.169422	0.384972	0.013916	0.087661
41	185-202	DSGADINRPNVSGATPLY	15	0.074897	0.193354	0.151144	0.176715	0.079105	0.1673
42	189-202	DINRPNVSGATPLY	11	-0.042334	0.168111	0.205466	0.215485	0.041034	0.048325
43	189-203	DINRPNVSGATPLYF	12	-0.052041	0.239512	0.57468	0.305945	0.831346	0.157614
44	190-202	INRPNVSGATPLY	10	0.052779	0.163686	0.017304	0.093762	-0.045225	0.085818
45	190-203	INRPNVSGATPLYF	11	0.021099	0.131526	-0.009043	0.116129	-0.127849	0.064661
46	203-214	FACSHGQRDTAQ	11	0.17515	0.258062	0.208213	0.176713	0.061217	0.130062
47	203-216	FACSHGQRDTAQIL	13	0.0977	0.109891	0.060745	0.108692	0.040192	0.091736
48	204-216	ACSHGQRDTAQIL	12	0.119095	0.105336	0.088363	0.109973	-0.007898	0.013077
49	215-235	ILLLRGAKYLPDKNGVTPLDL	18	0.161483	0.242796	0.117289	0.252284	0.102133	0.220485
50	217-235	LLRGAKYLPDKNGVTPLDL	16	0.334064	0.184536	0.195259	0.171457	0.080071	0.130742
51	218-235	LRGAKYLPDKNGVTPLDL	15	0.272885	0.169022	0.178078	0.181715	0.168589	0.165749
52	219-235	RGAKYLPDKNGVTPLDL	14	0.255443	0.116517	0.356028	0.392254	0.148845	0.080521
53	236-244	CVQGGYGET	8	-0.082126	0.158432	0.167653	0.104098	-0.106632	0.073534
54	236-245	CVQGGYGETC	9	0.023751	0.111325	0.089888	0.130857	0.005959	0.144031
55	248-255	LIQYHPRL	6	0.124464	0.143424	0.137091	0.081068	0.083143	0.166013
56	249-255	IQYHPRL	5	0.020407	0.063492	0.061815	0.080671	-0.018596	0.063912
57	256-262	FQTIIQM	6	0.052118	0.057309	0.006224	0.066514	-0.08858	0.05418
58	262-268	MTQNEDL	6	0.208433	0.189062	0.043284	0.138991	-0.06139	0.080786
59	262-270	MTQNEDLRE	8	0.456822	0.24856	0.393115	0.147254	0.137224	0.143528
60	269-287	RENMLRQVLEHLSQQSESQ	18	0.308796	0.235513	0.037698	0.262477	-0.177563	0.133884
61	271-287	NMLRQVLEHLSQQSESQ	16	0.129896	0.169252	0.067912	0.202763	-0.203394	0.08231
62	271-288	NMLRQVLEHLSQQSESQY	17	0.33545	0.326467	0.168618	0.165562	0.141026	0.178807
63	273-287	LRQVLEHLSQQSESQ	14	-0.214515	0.111908	-0.156467	0.127827	-0.127884	0.020878
64	273-288	LRQVLEHLSQQSESQY	15	0.141279	0.264297	0.199695	0.184389	0.038464	0.212374
65	274-287	RQVLEHLSQQSESQ	13	-0.01657	0.172537	-0.069674	0.11993	-0.016741	0.178031
66	274-288	RQVLEHLSQQSESQY	14	0.189319	0.121688	0.156527	0.133207	0.062283	0.051356
67	274-289	RQVLEHLSQQSESQYL	15	0.101218	0.312519	0.106852	0.33841	0.275654	0.225552
68	288-294	YLKILTS	6	0.037061	0.033086	-0.069707	0.14588	-0.002254	0.081992
69	288-295	YLKILTSL	7	0.017562	0.038277	0.016741	0.115867	-0.01858	0.037912
70	288-297	YLKILTSLAE	9	-0.005257	0.030068	-0.01489	0.053466	0.121691	0.047827
71	296-309	AEVATTNGHKLLSL	13	0.039714	0.120364	0.047824	0.170154	0.009983	0.135076
72	298-309	AEVATTNGHKLLSLSSN	16	0.233143	0.124441	-0.023031	0.382828	0.040256	0.08784
73	296-312	VATTNGHKLLSL	11	-0.105132	0.118177	-0.100027	0.291891	-0.184573	0.136622
74	298-317	VATTNGHKLLSLSSNYDAQM	19	0.570118	0.325294	0.575134	0.278452	0.450701	0.290251
75	310-317	SSNYDAQM	7	0.249552	0.174663	0.148379	0.177247	0.063078	0.081437
76	327-343	FCHVFRIGPSSPSNGID	14	0.107723	0.122969	-0.073676	0.190336	-0.232332	0.122166
77	331-343	FRIGPSSPSNGID	10	-0.257425	0.08665	-0.275459	0.250926	-0.487353	0.088142
78	331-344	FRIGPSSPSNGIDM	11	-0.723056	0.211406	-0.30834	0.335152	-0.81283	0.255342
79	344-362	MGYNGNKTPRSQVFKPLEL	16	-1.23712	0.220406	-0.982027	0.416726	-1.02777	0.184378
80	362-370	LLWHSLDEW	8	0.034953	0.039018	0.035487	0.038618	0.012754	0.046077
81	363-369	LWHSLDE	6	-0.077266	0.016679	-0.080177	0.058262	-0.051288	0.024542
82	363-370	LWHSLDEW	7	-0.074774	0.060888	-0.120663	0.129997	-0.101423	0.06594
83	379-392	MKNKRDSTEITSIL	13	0.669682	0.17403	0.424709	0.251302	0.449412	0.125562
84	393-416	LKQKGQDQDAASIPPFEPPGPGSY	18	0.842834	0.297162	0.952864	0.239048	0.257729	0.220034
85	393-419	LKQKGQDQDAASIPPFEPPGPGSYENL	21	0.841955	0.266497	0.76342	0.434865	0.867654	0.173838
86	420-439	STGTRESKPDALAGRQEASA	18	0.35908	0.098258	0.651965	0.231109	0.321194	0.109776
87	420-442	STGTRESKPDALAGRQEASADCQ	21	0.839501	0.301446	0.800663	0.594089	0.387381	0.129073
88	444-454	VISMTANRLSA	10	1.14172	0.143759	1.03807	0.367465	1.32584	0.187584
89	448-458	TANRLSAVIQA	10	0.204824	0.158727	-0.249837	0.046819	-0.055146	0.110278
90	453-459	SAVIQAF	6	-0.014692	0.013554	-0.031703	0.023007	-0.016985	0.020192
91	464-476	SCQMPPGMTSPRF	9	-0.396535	0.1819	-0.305988	0.344649	-0.576788	0.119133
92	480-487	VCKHDEVL	7	-0.046496	0.036678	-0.007045	0.051718	-0.037025	0.056318
93	490-499	KCFVNRNPKIIFDHF	13	0.225252	0.077392	0.201818	0.166205	0.253328	0.076333
94	488-502	FVNRNPKIIF	8	0.17639	0.196302	0.092433	0.190174	0.152927	0.174121
95	490-502	FVNRNPKIIFDHF	11	0.150411	0.082026	0.274025	0.252471	0.012546	0.084772
96	491-502	FVNRNPKIIFDHFHF	13	0.632085	0.175625	0.527337	0.319144	0.553457	0.117602
97	490-504	VNRNPKIIFDHF	10	0.05563	0.057561	0.069699	0.076483	0.121933	0.15897
98	512-530	MSRFMHIIKAQPFKDRCEW	17	1.57384	0.222464	1.67147	0.232868	2.19816	0.165507
99	516-530	MHIIKAQPFKDRCEW	13	0.718315	0.137053	0.945204	0.18443	0.959876	0.10672
100	516-531	MHIIKAQPFKDRCEWF	14	0.797284	0.251584	0.788787	0.223143	1.04776	0.327889
101	531-543	FYEHLHSGQPDSD	11	0.121934	0.144555	0.097393	0.118786	0.060981	0.074661
102	531-544	FYEHLHSGQPDSDM	12	0.258271	0.17539	0.225154	0.156993	0.076789	0.145797
103	532-543	YEHLHSGQPDSD	10	0.199686	0.181958	0.311912	0.180962	0.056219	0.156096
104	544-551	MVHRPVNE	6	0.243616	0.089527	0.237733	0.093201	-0.00591	0.068529
105	544-555	MVHRPVNENDIL	10	0.267946	0.183966	0.357303	0.195312	0.13759	0.10904
106	556-563	LVHRDSIF	7	0.132614	0.092886	0.099506	0.055951	0.063769	0.040269
107	568-586	EVVSKANCAKLKQGIAVRF	18	0.923315	0.456033	1.30042	0.444075	0.419747	0.201663
108	576-586	AKLKQGIAVRF	10	0.869849	0.30435	0.784356	0.451434	0.298235	0.104424
109	576-599	AKLKQGIAVRFHGEEGMGQGVVRE	23	1.62194	0.301405	1.10561	0.252715	0.562361	0.215737
110	579-599	KQGIAVRFHGEEGMGQGVVRE	20	1.90175	0.264585	1.2537	0.581409	0.791506	0.13892
111	584-599	VRFHGEEGMGQGVVRE	15	1.26201	0.225656	0.783905	0.393347	0.440633	0.186806
112	600-606	WFDILSN	6	0.019813	0.046419	0.030141	0.110556	0.040297	0.113458
113	607-615	EIVNPDYAL	7	0.013028	0.068873	0.067714	0.106559	-0.104349	0.021027
114	608-615	IVNPDYAL	6	0.026375	0.048348	-0.032681	0.138099	-0.067125	0.03688
115	616-631	FTQSADGTTFQPNSNS	14	0.431954	0.267479	0.377877	0.308508	0.090316	0.207459
116	632-640	YVNPDHLNY	7	0.044387	0.139617	0.041001	0.17594	-0.092977	0.081638
117	632-641	YVNPDHLNYF	8	0.305444	0.089293	0.103163	0.116132	0.036847	0.062956
118	641-649	FRFAGQILG	8	-0.039284	0.027929	-0.054551	0.083078	-0.087575	0.014309
119	641-650	FRFAGQILGL	9	-0.099879	0.049336	-0.092881	0.069296	-0.081213	0.029947
120	642-650	RFAGQILGL	8	0.043417	0.052621	-0.046456	0.073427	-0.095582	0.028236
121	650-660	LALNHRQLVNI	10	0.087895	0.121165	0.030523	0.158326	-0.069279	0.102063
122	651-660	LALNHRQLVNIYF	12	0.11053	0.130505	0.020969	0.150617	-0.081214	0.144604
123	650-662	ALNHRQLVNI	9	0.163598	0.096175	0.11481	0.137167	0.0652	0.074083
124	651-662	ALNHRQLVNIYF	11	0.134161	0.08725	-0.025623	0.090341	-0.019442	0.060781
125	663-677	TRSFYKHILGIPVNY	13	0.231808	0.200066	0.078556	0.21163	0.121209	0.124294
126	666-677	FYKHILGIPVNY	10	0.243849	0.156296	0.017596	0.247298	-0.085766	0.079392
127	667-677	YKHILGIPVNY	9	0.290387	0.117885	0.167926	0.196303	0.17595	0.069302
128	678-690	QDVASIDPEYAKN	11	0.386863	0.172574	0.361387	0.206693	0.222181	0.175247
129	678-692	QDVASIDPEYAKNLQ	13	0.192702	0.23249	-0.053341	0.327264	0.420536	0.203866
130	683-695	IDPEYAKNLQWIL	11	-0.114991	0.217429	-0.075172	0.234972	0.101251	0.249366
131	688-698	AKNLQWILDND	10	0.016412	0.127065	0.046848	0.133559	0.434189	0.11012
132	691-698	LQWILDND	7	0.019205	0.121621	-0.022596	0.128462	0.02857	0.103083
133	696-702	DNDISDL	6	-0.004372	0.28872	0.095704	0.235174	0.211238	0.137076
134	709-715	SVETDVF	6	0.124459	0.11382	0.056133	0.138727	-0.091374	0.10381
135	712-718	TDVFGAM	6	0.253028	0.240758	0.05198	0.188404	-0.001485	0.122205
136	719-731	EEVPLKPGGGSIL	10	0.107988	0.200673	0.071414	0.303403	-0.193947	0.169337
137	732-740	VTQNNKAEY	8	0.011764	0.204043	-0.005423	0.241585	-0.012875	0.153184
138	741-747	VQLVTEL	6	0.022655	0.064727	0.070888	0.059336	0.151182	0.036144
139	750-759	TRAIQPQINA	8	0.04169	0.154203	-0.144731	0.26575	-0.291889	0.198006
140	750-760	TRAIQPQINAF	9	0.054389	0.1288	0.277827	0.20854	-0.040371	0.115539
141	765-772	HMFIPPSL	5	0.050171	0.133583	-0.167769	0.119379	-0.20371	0.113034
142	784-792	LLSGMPEID	7	-0.157301	0.182695	-0.183617	0.179881	-0.407143	0.095412
143	785-792	LSGMPEID	6	-0.324031	0.135852	-0.497452	0.087295	-0.381411	0.155789
144	796-805	WIKNTEYTSG	9	1.26045	0.329088	0.413859	0.298826	0.525755	0.246477
145	806-815	YEREDPVIQW	8	0.558517	0.168679	0.118814	0.153082	0.028554	0.179647
146	806-816	YEREDPVIQWF	9	0.361744	0.12204	0.161309	0.176787	0.12583	0.208978
147	832-846	LQFVTGSSRVPHGGF	13	0.122141	0.294416	-0.085578	0.276032	-0.141578	0.189558
148	832-847	LQFVTGSSRVPHGGFA	14	0.21743	0.334204	-0.04549	0.310587	-0.231152	0.23507
149	833-846	QFVTGSSRVPHGGF	12	0.153987	0.305395	-0.18837	0.22378	-0.153281	0.164204
150	834-846	FVTGSSRVPHGGF	11	-0.000306	0.178047	-0.029669	0.160049	-0.02717	0.109724
151	847-857	ANIMGGSGLQN	10	-0.622161	0.227587	-0.674625	0.381208	-0.823768	0.105326
152	847-858	ANIMGGSGLQNF	11	-0.427246	0.28659	-0.298919	0.360069	-0.143394	0.213105
153	859-876	TIAAVPYTPNLLPTSSTC	14	0.288652	0.125914	0.540806	0.169692	-0.058055	0.158412
154	880-889	LKLPEYPSKE	7	0.154146	0.0661	0.031748	0.133886	0.345579	0.111797
155	880-891	LKLPEYPSKEIL	9	0.171146	0.06492	0.12048	0.107315	0.040074	0.063982
156	880-895	LKLPEYPSKEILKDRL	13	0.201195	0.226563	0.18525	0.20615	0.377795	0.343473
157	881-895	KLPEYPSKEILKDRL	12	0.167664	0.096191	-0.064949	0.16793	-0.106788	0.211981
158	896-909	LVALHCGSYGYTMA	13	0.526482	0.15928	0.030019	0.322727	0.144895	0.059579
159	897-909	VALHCGSYGYTMA	12	0.659827	0.245454	0.508732	0.418926	0.227259	0.131898
160	900-909	HCGSYGYTMA	9	0.082494	0.164712	0.08137	0.160713	-0.025195	0.063288

## Sheet: HACE1(d21)-RAC1 minus HACE1(d21
Table: Differences in deuterium exchange of various peptides of HACE1(del21) in the presence and absence of RAC1 at indicated labeling times
				1 min		10 min		100 min
S.No.	Residue No.s	Sequence	Num Exchangers	Uptake	SD	Uptake	SD	Uptake	SD
1	24-31	PEDNETAV	6	2.7e-05	0.091213	0.09854	0.057428	0.026831	0.104975
2	32-39	YTLMPMVM	6	-0.021545	0.090332	-0.056042	0.059789	-0.088138	0.066548
3	32-49	YTLMPMVMADQHRSVSEL	16	-0.102005	0.114141	0.057461	0.147646	-0.192018	0.15082
4	33-39	TLMPMVM	5	-0.041717	0.077818	-0.12498	0.053729	-0.121817	0.049473
5	40-49	ADQHRSVSEL	9	0.027047	0.034853	0.098508	0.106188	0.000592	0.11306
6	50-58	LSNSKFDVN	8	-0.234609	0.077357	-0.082374	0.08762	-0.169079	0.054723
7	50-59	LSNSKFDVNY	9	0.046665	0.102043	0.15427	0.060779	0.074139	0.119375
8	50-69	LSNSKFDVNYAFGRVKRSLL	19	-0.029013	0.156346	0.237436	0.172588	-0.097268	0.157799
9	56-69	DVNYAFGRVKRSLL	13	0.152509	0.084622	-0.113831	0.152085	-0.406741	0.168394
10	56-79	DVNYAFGRVKRSLLHIAANCGSVE	23	0.321724	0.112831	0.422302	0.22419	0.433904	0.158329
11	56-81	DVNYAFGRVKRSLLHIAANCGSVECL	25	0.306117	0.209397	0.197378	0.103006	0.321796	0.174687
12	58-69	NYAFGRVKRSLL	11	0.209792	0.073851	0.413487	0.110766	0.361609	0.174351
13	70-79	HIAANCGSVE	9	-0.066658	0.061573	-0.093663	0.066167	-0.107232	0.088219
14	70-80	HIAANCGSVEC	10	0.005944	0.043522	0.061975	0.061387	0.004738	0.069921
15	82-104	VLLLKKGANPNYQDISGCTPLHL	20	-0.100309	0.108944	-0.019024	0.116228	0.033034	0.169696
16	94-104	QDISGCTPLHL	9	-0.206485	0.047428	-0.317605	0.043126	-0.115799	0.066077
17	97-104	SGCTPLHL	6	-0.103065	0.036334	-0.085202	0.028039	-0.169748	0.128028
18	105-117	AARNGQKKCMSKL	12	-0.188286	0.083971	0.098634	0.085061	-0.052601	0.104281
19	105-119	AARNGQKKCMSKLLE	14	-0.152149	0.108153	-0.004228	0.085558	-0.065429	0.116413
20	106-117	ARNGQKKCMSKL	11	0.054514	0.085526	0.055373	0.075283	0.084736	0.100642
21	106-119	ARNGQKKCMSKLLE	13	-0.113256	0.160479	0.149247	0.11612	0.143789	0.18314
22	120-132	YSADVNICNNEGL	12	-0.411227	0.064941	-0.293272	0.071849	-0.529916	0.093185
23	121-136	SADVNICNNEGLTAIH	15	-0.196116	0.116472	-0.150434	0.089493	-0.420696	0.158429
24	124-132	VNICNNEGL	8	-0.128571	0.040356	-0.180518	0.039859	-0.064301	0.04881
25	124-134	VNICNNEGLTA	10	-0.274388	0.07987	-0.30341	0.052703	-0.268458	0.094943
26	124-146	VNICNNEGLTAIHWLAVNGRTEL	22	-0.650253	0.195546	-0.839978	0.173559	-0.371204	0.15875
27	133-146	TAIHWLAVNGRTEL	13	-0.242795	0.118404	-0.472194	0.121861	-0.193287	0.154176
28	133-147	TAIHWLAVNGRTELL	14	-0.591735	0.151299	-0.927129	0.225721	-0.533796	0.215269
29	134-146	AIHWLAVNGRTEL	12	-0.25312	0.054292	-0.334017	0.059227	-0.105698	0.069795
30	135-146	IHWLAVNGRTEL	11	-0.30085	0.118974	-0.404944	0.107965	-0.251313	0.166632
31	136-147	HWLAVNGRTELL	11	-0.36646	0.115539	-0.486759	0.133916	-0.135703	0.085044
32	138-146	LAVNGRTEL	8	-0.198683	0.078495	-0.232391	0.018095	-0.105213	0.04129
33	147-156	LHDLVQHVSD	9	-0.099961	0.05083	-0.088232	0.050339	-0.057154	0.053455
34	147-158	LHDLVQHVSDVD	11	-0.141141	0.113919	-0.052187	0.080285	0.063862	0.094631
35	150-156	LVQHVSD	6	-0.153596	0.056197	0.026634	0.056563	-0.010201	0.058153
36	150-161	LVQHVSDVDVED	11	-0.061757	0.103134	-0.147361	0.118435	-0.100301	0.141713
37	150-162	LVQHVSDVDVEDA	12	-0.00876	0.154825	-0.151459	0.163222	-0.050638	0.157792
38	157-168	VDVEDAMGQTAL	11	-0.292753	0.049979	-0.5539	0.096032	-0.108675	0.152112
39	159-168	VEDAMGQTAL	9	-0.16355	0.062874	-0.269257	0.082187	-0.373866	0.050821
40	161-168	DAMGQTAL	7	-0.149876	0.096414	-0.244941	0.103285	-0.026801	0.120422
41	169-183	HVACQNGHKTTVQCL	14	-0.088391	0.050519	-0.056679	0.053065	-0.412197	0.075739
42	183-189	LLDSGAD	6	-0.020894	0.072004	-0.132963	0.088222	-0.267141	0.071502
43	184-202	LDSGADINRPNVSGATPLY	16	-0.146085	0.078479	-0.050788	0.080751	-0.322641	0.141622
44	184-203	LDSGADINRPNVSGATPLYF	17	0.010901	0.044752	-0.048065	0.059528	-0.222626	0.12074
45	185-203	DSGADINRPNVSGATPLYF	16	-0.016566	0.110492	0.011428	0.074861	-0.301285	0.136102
46	190-203	INRPNVSGATPLYF	11	-0.006723	0.030051	-0.059977	0.025094	-0.238035	0.053845
47	203-214	FACSHGQRDTAQ	11	-0.181571	0.070027	-0.117961	0.069114	-0.253977	0.090627
48	203-216	FACSHGQRDTAQIL	13	-0.290995	0.054535	-0.299099	0.04561	-0.566436	0.061346
49	204-216	ACSHGQRDTAQIL	12	-0.079598	0.070987	-0.069056	0.05612	-0.2391	0.066092
50	215-235	ILLLRGAKYLPDKNGVTPLDL	18	0.011164	0.041676	-0.129912	0.085563	-0.289932	0.125821
51	217-234	LLRGAKYLPDKNGVTPLD	15	-0.101083	0.064261	-0.161271	0.11203	-0.194386	0.202121
52	217-235	LLRGAKYLPDKNGVTPLDL	16	-0.023362	0.058712	NaN	NaN	-0.20859	0.09418
53	236-244	CVQGGYGET	8	0.10273	0.093323	0.167825	0.099182	-0.023937	0.060154
54	236-246	CVQGGYGETCE	10	-0.038773	0.08455	-0.044152	0.073867	-0.039081	0.109485
55	247-255	VLIQYHPRL	7	0.022894	0.039077	-0.082639	0.03857	-0.031966	0.047965
56	247-261	VLIQYHPRLFQTIIQ	13	0.017314	0.172041	-0.077787	0.176792	-0.036408	0.107756
57	249-255	IQYHPRL	5	-0.127293	0.039507	-0.102952	0.031704	-0.142448	0.049197
58	256-262	FQTIIQM	6	0.061251	0.057961	0.029318	0.048349	-0.011609	0.053318
59	262-268	MTQNEDL	6	-0.031147	0.076089	0.036617	0.048082	-0.015133	0.046563
60	262-270	MTQNEDLRE	8	0.049864	0.096457	0.073848	0.122355	-0.023872	0.099988
61	263-270	TQNEDLRE	7	-0.087452	0.101697	-0.065556	0.053668	-0.05524	0.056488
62	269-287	RENMLRQVLEHLSQQSESQ	18	0.153203	0.115052	0.038591	0.053317	-0.002925	0.132982
63	271-287	NMLRQVLEHLSQQSESQ	16	0.132047	0.066296	-0.161888	0.088336	-0.105405	0.089208
64	271-288	NMLRQVLEHLSQQSESQY	17	0.115775	0.070199	0.014392	0.070656	-0.258724	0.134774
65	273-287	LRQVLEHLSQQSESQ	14	-0.095823	0.043168	-0.014375	0.055343	-0.059369	0.068236
66	274-287	RQVLEHLSQQSESQ	13	0.016214	0.045024	0.058605	0.071823	-0.099112	0.059482
67	280-291	LSQQSESQYLKI	11	-0.228729	0.116457	-0.344232	0.102821	-0.450718	0.112055
68	288-295	YLKILTSL	7	-0.026811	0.05037	-0.035447	0.031141	-0.107175	0.030598
69	289-295	LKILTSL	6	-0.004614	0.035652	-0.063464	0.038466	-0.139117	0.034083
70	289-297	LKILTSLAE	8	-0.010618	0.06638	-0.13148	0.03812	-0.187731	0.027361
71	296-309	AEVATTNGHKLLSL	13	-0.231255	0.044579	-0.207968	0.029537	-0.265228	0.053479
72	296-312	AEVATTNGHKLLSLSSN	16	-0.195741	0.042455	-0.173943	0.072373	-0.372374	0.059752
73	298-309	VATTNGHKLLSL	11	-0.2861	0.068198	-0.260205	0.036488	-0.267209	0.066653
74	298-312	VATTNGHKLLSLSSN	14	-0.191813	0.087241	-0.122787	0.08341	-0.270565	0.085145
75	300-309	TTNGHKLLSL	9	-0.192193	0.054476	-0.109195	0.041915	-0.117302	0.077663
76	310-317	SSNYDAQM	7	0.013154	0.07727	-0.008337	0.060833	-0.019969	0.063608
77	327-341	FCHVFRIGPSSPSNG	12	-0.147833	0.131482	-0.170882	0.053564	-0.383195	0.084037
78	327-343	FCHVFRIGPSSPSNGID	14	-0.323432	0.071044	-0.466072	0.04881	-0.586936	0.033595
79	331-341	FRIGPSSPSNG	8	-0.343105	0.06121	-0.363629	0.055111	-0.348911	0.057914
80	331-343	FRIGPSSPSNGID	10	-0.404652	0.064189	-0.409531	0.052673	-0.373045	0.038008
81	342-362	IDMGYNGNKTPRSQVFKPLEL	18	-0.296174	0.199752	-0.037555	0.085931	-0.118603	0.054073
82	344-362	MGYNGNKTPRSQVFKPLEL	16	-0.15479	0.142791	-0.19923	0.128377	-0.385564	0.13356
83	362-370	LLWHSLDEW	8	-0.050661	0.04628	-0.03561	0.051938	-0.114466	0.066868
84	363-370	LWHSLDEW	7	-0.073527	0.104152	-0.134979	0.095159	-0.199022	0.084623
85	384-397	DSTEITSILLKQKG	13	0.294003	0.131484	0.878276	0.193439	0.582646	0.141873
86	393-416	LKQKGQDQDAASIPPFEPPGPGSY	18	0.280474	0.092661	0.260346	0.085184	0.166966	0.10231
87	403-416	ASIPPFEPPGPGSY	8	-0.408965	0.161439	-0.176013	0.170746	-0.208026	0.088389
88	415-425	SYENLSTGTRE	10	-0.028073	0.053904	0.017338	0.050786	-0.022157	0.05689
89	417-431	ENLSTGTRESKPDAL	13	-0.387631	0.16386	-0.266155	0.132005	-0.308902	0.139915
90	417-439	ENLSTGTRESKPDALAGRQEASA	21	0.037835	0.105553	-0.086459	0.062817	-0.063405	0.094076
91	420-431	STGTRESKPDAL	10	-0.086374	0.109658	0.103969	0.077523	-0.043985	0.0827
92	420-435	STGTRESKPDALAGRQ	14	-0.512972	0.177674	0.101859	0.102698	-0.155423	0.101683
93	432-442	AGRQEASADCQ	10	-0.221879	0.121446	-0.383661	0.070431	-0.44672	0.134619
94	432-446	AGRQEASADCQDVIS	14	-0.230099	0.109083	0.001328	0.059838	-0.071624	0.100482
95	444-454	VISMTANRLSA	10	0.016555	0.055961	-0.155277	0.082322	0.056279	0.073474
96	448-458	TANRLSAVIQA	10	-0.093998	0.071473	-0.128778	0.081042	-0.134583	0.039562
97	448-459	TANRLSAVIQAF	11	-0.088964	0.079757	-0.027318	0.083897	-0.024811	0.076848
98	464-476	SCQMPPGMTSPRF	9	0.036779	0.064156	-0.110768	0.172452	-0.156668	0.090259
99	465-476	CQMPPGMTSPRF	8	-0.287053	0.056519	-0.10792	0.098729	-0.209261	0.079312
100	481-489	CKHDEVLKC	8	0.031795	0.066902	0.108903	0.050182	0.152611	0.050157
101	490-499	FVNRNPKIIF	8	-0.067954	0.027594	0.068251	0.019368	0.014185	0.020051
102	490-502	FVNRNPKIIFDHF	11	-0.005669	0.023774	0.058307	0.030303	0.172899	0.034512
103	490-505	FVNRNPKIIFDHFHFL	14	-0.045491	0.071912	0.132356	0.06288	0.040529	0.141648
104	491-502	VNRNPKIIFDHF	10	-0.088689	0.044855	0.0247	0.038552	0.140312	0.03969
105	503-511	HFLLECPEL	7	0.008918	0.036741	0.005661	0.028619	0.076237	0.03723
106	505-511	LLECPEL	5	0.031761	0.049321	0.039723	0.069446	0.043007	0.043323
107	512-530	MSRFMHIIKAQPFKDRCEW	17	-0.110452	0.168284	-0.008037	0.141502	-0.133993	0.065125
108	516-531	MHIIKAQPFKDRCEWF	14	-0.143451	0.07425	-0.194082	0.145102	-0.12087	0.066892
109	531-543	FYEHLHSGQPDSD	11	-0.004215	0.042585	-0.002095	0.037352	-0.009279	0.058406
110	531-544	FYEHLHSGQPDSDM	12	-0.1477	0.075173	-0.090697	0.074529	-0.149256	0.090974
111	532-543	YEHLHSGQPDSD	10	-0.06968	0.090737	-0.022849	0.06859	-0.054386	0.073899
112	532-551	YEHLHSGQPDSDMVHRPVNE	17	-0.055527	0.076551	-0.263744	0.06058	-0.093747	0.110604
113	537-557	SGQPDSDMVHRPVNENDILLV	18	-0.227966	0.158921	-0.204511	0.150336	-0.236038	0.182863
114	544-551	MVHRPVNE	6	-0.144345	0.088623	-0.040365	0.045333	-0.083732	0.056709
115	544-555	MVHRPVNENDIL	10	-0.151229	0.078382	-0.020576	0.046901	-0.118003	0.034284
116	554-563	ILLVHRDSIF	9	0.006572	0.092083	0.09419	0.14238	-0.036284	0.138915
117	556-563	LVHRDSIF	7	-0.119023	0.034516	-0.078823	0.03145	-0.150888	0.046894
118	568-575	EVVSKANC	7	-0.142912	0.145824	0.015961	0.07662	-0.060077	0.081595
119	568-583	EVVSKANCAKLKQGIA	15	0.050642	0.091308	-0.090636	0.13783	-0.051463	0.140478
120	576-586	AKLKQGIAVRF	10	0.080386	0.057545	-0.0905	0.089128	-0.050334	0.070815
121	576-599	AKLKQGIAVRFHGEEGMGQGVVRE	23	0.219223	0.214023	-0.05744	0.177185	-0.069446	0.158178
122	579-599	KQGIAVRFHGEEGMGQGVVRE	20	-0.047112	0.174224	-0.073588	0.153314	-0.131838	0.104898
123	584-599	VRFHGEEGMGQGVVRE	15	-0.078485	0.110779	-0.001244	0.062324	-0.116467	0.070974
124	584-601	VRFHGEEGMGQGVVREWF	17	0.010393	0.095538	0.119947	0.103626	0.064066	0.100917
125	587-599	HGEEGMGQGVVRE	12	-0.050795	0.133997	-0.037102	0.101382	-0.039023	0.119231
126	587-601	HGEEGMGQGVVREWF	14	-0.028671	0.091476	0.009507	0.058491	-0.068549	0.100824
127	607-615	EIVNPDYAL	7	0.052344	0.09528	0.083472	0.088915	0.055473	0.092714
128	608-615	IVNPDYAL	6	-0.067068	0.044441	-0.061031	0.030659	-0.000605	0.031211
129	616-631	FTQSADGTTFQPNSNS	14	-0.066637	0.191888	-0.021182	0.202413	-0.054845	0.219441
130	624-634	TFQPNSNSYVN	9	-0.519615	0.092866	-0.76906	0.087544	-0.573418	0.219939
131	632-640	YVNPDHLNY	7	-0.033442	0.064698	-0.126047	0.046654	-0.097379	0.049214
132	632-641	YVNPDHLNYF	8	0.013071	0.069199	-0.050219	0.074471	0.005545	0.105574
133	634-640	NPDHLNY	5	0.024392	0.051152	0.033953	0.029182	0.041165	0.055099
134	639-650	NYFRFAGQILGL	11	-0.023758	0.077114	-0.032487	0.070172	0.056806	0.070823
135	641-649	FRFAGQILG	8	-0.020792	0.03676	0.075927	0.018267	0.076589	0.020973
136	642-650	RFAGQILGL	8	0.007058	0.02467	0.063265	0.025131	0.053789	0.033462
137	650-659	LALNHRQLVN	9	-0.025763	0.04634	-0.033243	0.058389	0.000133	0.037597
138	650-660	LALNHRQLVNI	10	-0.08993	0.052473	-0.086631	0.056538	-0.05232	0.052364
139	650-662	LALNHRQLVNIYF	12	0.009286	0.044943	0.091341	0.054897	-0.000294	0.054135
140	651-662	ALNHRQLVNIYF	11	-0.002818	0.068046	0.055893	0.069978	-0.011395	0.070774
141	661-677	YFTRSFYKHILGIPVNY	15	-0.068991	0.081163	0.084836	0.098115	0.092336	0.039122
142	662-677	FTRSFYKHILGIPVNY	14	-0.028248	0.066718	0.166864	0.044913	0.090816	0.129141
143	666-677	FYKHILGIPVNY	10	-0.040207	0.075446	0.056181	0.064015	0.024334	0.074093
144	678-690	QDVASIDPEYAKN	11	-0.292493	0.142702	-0.127355	0.07056	-0.491665	0.086444
145	678-692	QDVASIDPEYAKNLQ	13	0.014517	0.072192	-0.169361	0.053031	-0.042568	0.064352
146	678-695	QDVASIDPEYAKNLQWIL	16	0.1867	0.131068	-0.096931	0.073443	-0.169058	0.107342
147	680-695	VASIDPEYAKNLQWIL	14	0.005	0.152156	0.111425	0.165525	-0.069498	0.08579
148	682-695	SIDPEYAKNLQWIL	12	0.10288	0.088462	0.125189	0.168582	0.144043	0.189435
149	683-695	IDPEYAKNLQWIL	11	0.109684	0.099611	0.056921	0.109489	-0.004495	0.047156
150	696-702	DNDISDL	6	-0.051009	0.059093	-0.066012	0.06994	-0.048678	0.05534
151	697-710	NDISDLGLELTFSV	13	0.019804	0.138244	0.158264	0.128909	0.086078	0.137272
152	709-715	SVETDVF	6	-0.050148	0.06957	-0.006032	0.052005	-0.057372	0.046266
153	712-718	TDVFGAM	6	-0.078913	0.072219	-0.004283	0.045796	-0.037836	0.045866
154	716-731	GAMEEVPLKPGGGSIL	13	-0.247395	0.14385	-0.256631	0.103309	-0.054311	0.130651
155	722-731	PLKPGGGSIL	7	-0.016057	0.028354	0.029535	0.037087	0.017566	0.049662
156	732-740	VTQNNKAEY	8	-0.049696	0.047486	-0.060473	0.049605	-0.093605	0.069495
157	741-747	VQLVTEL	6	0.057112	0.033758	0.085827	0.056727	0.023001	0.106226
158	747-760	LRMTRAIQPQINAF	12	-0.243303	0.209086	-0.803945	0.026821	-0.495515	0.034633
159	748-759	RMTRAIQPQINA	10	-0.100033	0.055286	-0.029131	0.058642	-0.107053	0.062647
160	750-758	TRAIQPQIN	7	-0.038619	0.090453	-0.105853	0.101352	-0.241851	0.076652
161	750-761	TRAIQPQINAFL	10	-0.019997	0.11907	0.01075	0.148595	-0.071701	0.151074
162	760-772	FLQGFHMFIPPSL	10	-0.000456	0.029313	-0.003729	0.08399	0.06178	0.040337
163	761-772	LQGFHMFIPPSL	9	-0.009301	0.046696	-0.01131	0.040497	-0.020053	0.068333
164	762-772	QGFHMFIPPSL	8	-0.049621	0.105415	0.011316	0.11616	0.031236	0.098412
165	765-772	HMFIPPSL	5	-0.030703	0.071582	-0.001176	0.076503	-0.070398	0.073937
166	773-792	IQLFDEYELELLLSGMPEID	18	-0.298131	0.153282	-0.191536	0.214178	-0.455246	0.219503
167	783-792	LLLSGMPEID	8	-0.128303	0.063349	-0.042904	0.031783	-0.031089	0.038913
168	784-792	LLSGMPEID	7	0.205266	0.028258	0.001527	0.040138	-0.066817	0.013278
169	785-792	LSGMPEID	6	-0.151664	0.040795	-0.087348	0.02563	-0.075783	0.033308
170	789-795	PEIDVSD	5	0.048458	0.060845	-0.094411	0.070866	-0.070151	0.065156
171	796-805	WIKNTEYTSG	9	-0.001721	0.140317	-0.157871	0.14039	-0.1151	0.151049
172	797-809	IKNTEYTSGYERE	12	-0.279634	0.075267	-0.498496	0.127273	-0.193453	0.172764
173	806-816	YEREDPVIQWF	9	0.061511	0.034273	-0.033147	0.093201	0.012752	0.125975
174	832-846	LQFVTGSSRVPHGGF	13	-0.070509	0.07949	-0.094061	0.082846	-0.080032	0.074105
175	833-846	QFVTGSSRVPHGGF	12	-0.07609	0.041803	-0.129022	0.025527	-0.079834	0.028779
176	834-846	FVTGSSRVPHGGF	11	-0.01073	0.060063	-0.10438	0.043148	-0.144844	0.091484
177	834-847	FVTGSSRVPHGGFA	12	-0.05865	0.095602	-0.168635	0.104152	-0.074974	0.133893
178	847-857	ANIMGGSGLQN	10	-0.01805	0.058675	-0.046728	0.058503	-0.163814	0.061409
179	847-858	ANIMGGSGLQNF	11	-0.119912	0.029938	-0.214191	0.035138	-0.098059	0.027277
180	848-858	NIMGGSGLQNF	10	-0.115454	0.067092	-0.111107	0.044246	-0.129163	0.044352
181	852-867	GSGLQNFTIAAVPYTP	13	0.045754	0.125801	0.161082	0.126389	0.119084	0.161327
182	857-874	NFTIAAVPYTPNLLPTSS	14	-0.089418	0.055373	0.056625	0.050202	-0.170723	0.061207
183	858-876	FTIAAVPYTPNLLPTSSTC	15	-0.083225	0.081813	0.032107	0.115303	0.008481	0.118583
184	859-870	TIAAVPYTPNLL	9	-0.015656	0.090736	0.014568	0.054854	-0.047364	0.082635
185	859-875	TIAAVPYTPNLLPTSST	13	-0.142838	0.051173	-0.019136	0.087839	-0.082047	0.040973
186	880-889	LKLPEYPSKE	7	-0.05753	0.067844	0.087901	0.073504	0.0133	0.073408
187	880-891	LKLPEYPSKEIL	9	-0.100875	0.041083	0.11024	0.044124	-0.017538	0.035652
188	880-895	LKLPEYPSKEILKDRL	13	-0.263129	0.175217	-0.104567	0.061303	-0.037719	0.123128
189	881-895	KLPEYPSKEILKDRL	12	-0.041097	0.029484	0.304615	0.212845	0.589041	0.028263
190	882-895	LPEYPSKEILKDRL	11	-0.017014	0.063861	0.106152	0.037996	0.115008	0.045442
191	886-895	PSKEILKDRL	8	-0.025772	0.084405	0.187662	0.103907	0.1134	0.096267
192	895-908	LLVALHCGSYGYTM	13	-0.179888	0.106761	-0.068018	0.077879	-0.128086	0.078022
193	896-909	LVALHCGSYGYTMA	13	-0.168846	0.079446	0.09896	0.050283	-0.026242	0.093139
194	899-909	LHCGSYGYTMA	10	-0.010565	0.099661	-0.023497	0.02999	-0.035853	0.052343

## Sheet: HACE1(FL)-RAC1 minus RAC1
Table: Differences in deuterium exchange of various peptides of full-length RAC1 in the presence and absence of HACE1(WT) at indicated labeling times
				1 min		10 min		100 min
S.No	Residue No.s	Peptide Sequence	Num Exchangers	Uptake	SD	Uptake	SD	Uptake	SD
1	4-19	IKCVVVGDGAVGKTCL	15	-0.53889	0.07959	-0.821146	0.108373	-0.008449	0.143467
2	7-19	VVVGDGAVGKTCL	12	-0.068397	0.049382	-0.053518	0.060547	0.078696	0.120394
3	7-20	VVVGDGAVGKTCLL	13	-0.018551	0.062885	-0.099984	0.113402	0.251303	0.11164
4	9-19	VGDGAVGKTCL	10	-0.011886	0.048826	0.013444	0.06111	0.089752	0.103138
5	10-19	GDGAVGKTCL	9	-0.023841	0.062221	0.023021	0.074911	0.097695	0.095204
6	12-19	GAVGKTCL	7	-0.136964	0.152021	-0.05246	0.189122	-0.138387	0.137321
7	20-32	LISYTTNAFPGEY	11	-0.260506	0.202389	-0.061214	0.19159	-0.009055	0.150786
8	21-28	ISYTTNAF	7	-0.082581	0.113631	-0.185089	0.104268	-0.121497	0.083266
9	21-31	ISYTTNAFPGE	9	-0.233784	0.17539	-0.226907	0.172151	-0.128621	0.136303
10	21-37	ISYTTNAFPGEYIPTVF	14	-0.397669	0.156793	-0.495131	0.161491	-0.327094	0.112705
11	23-37	YTTNAFPGEYIPTVF	12	-0.434281	0.078615	-0.596646	0.055584	-0.367468	0.159572
12	38-44	DNYSANV	6	-0.188423	0.031405	-0.160721	0.082847	-0.138507	0.039947
13	40-55	YSANVMVDGKPVNLGL	14	-0.191309	0.086225	-0.362642	0.108532	-0.233157	0.090278
14	41-55	SANVMVDGKPVNLGL	13	-0.262485	0.075262	-0.289365	0.132139	-0.319971	0.076005
15	43-55	NVMVDGKPVNLGL	11	-0.275356	0.055857	-0.184067	0.120035	-0.320688	0.121524
16	44-55	VMVDGKPVNLGL	10	-0.282055	0.103536	-0.235123	0.187027	-0.282645	0.102136
17	46-55	VDGKPVNLGL	8	-0.154228	0.108591	-0.466916	0.138522	-0.136241	0.106451
18	56-63	WDTAGLED	7	-0.132656	0.079499	-0.224779	0.07376	-0.203534	0.051652
19	62-78	EDYDRLRPLSYPQTDVF	14	-0.173981	0.066104	-0.078525	0.220808	-0.040675	0.1271
20	63-78	DYDRLRPLSYPQTDVF	13	-0.332799	0.093481	-0.259152	0.149938	-0.285421	0.095946
21	64-75	YDRLRPLSYPQT	9	-0.295422	0.122737	-0.285372	0.203697	-0.22615	0.15525
22	64-76	YDRLRPLSYPQTD	10	-0.12208	0.112221	-0.142659	0.175725	-0.033241	0.138587
23	64-78	YDRLRPLSYPQTDVF	12	-0.386937	0.145752	-0.433356	0.241208	-0.29574	0.15495
24	64-79	YDRLRPLSYPQTDVFL	13	-0.162201	0.132739	-0.244005	0.195006	-0.028964	0.111348
25	82-89	FSLVSPAS	6	-0.055733	0.043253	-0.102572	0.06491	0.000756	0.060187
26	82-90	FSLVSPASF	7	-0.12598	0.084009	-0.141155	0.105821	-0.100227	0.117723
27	83-89	SLVSPAS	5	-0.041886	0.040766	-0.030526	0.043131	0.055733	0.062917
28	83-90	SLVSPASF	6	-0.073482	0.051765	-0.074023	0.104354	0.037325	0.072838
29	84-90	LVSPASF	5	-0.121938	0.053054	-0.072405	0.059153	-0.027711	0.06185
30	90-112	FENVRAKWYPEVRHHCPNTPIIL	19	-0.15157	0.185394	-0.417719	0.192574	0.024375	0.148884
31	91-112	ENVRAKWYPEVRHHCPNTPIIL	18	-0.24249	0.048861	-0.223182	0.101615	-0.16529	0.092445
32	113-119	VGTKLDL	6	0.025269	0.054513	0.021718	0.054008	0.076717	0.064291
33	113-127	VGTKLDLRDDKDTIE	14	-0.011782	0.058568	-0.097322	0.140581	0.063376	0.123824
34	118-127	DLRDDKDTIE	9	-0.087843	0.045428	-0.222466	0.113365	-0.157152	0.055336
35	118-129	DLRDDKDTIEKL	11	0.005364	0.149962	-0.09368	0.121852	-0.098714	0.145924
36	118-142	DLRDDKDTIEKLKEKKLTPITYPQG	22	-0.238536	0.230736	-0.40873	0.279959	-0.396034	0.187472
37	119-129	LRDDKDTIEKL	10	-0.235571	0.093727	-0.412303	0.118079	-0.241866	0.132042
38	120-127	RDDKDTIE	7	0.015317	0.063156	-0.131871	0.091436	-0.057702	0.071216
39	120-129	RDDKDTIEKL	9	-0.044686	0.142344	-0.12837	0.14792	-0.096921	0.138458
40	128-142	KLKEKKLTPITYPQG	12	0.023067	0.075228	-0.13171	0.08152	-0.033743	0.099229
41	128-144	KLKEKKLTPITYPQGLA	14	0.019802	0.106855	-0.23933	0.146565	-0.107635	0.210234
42	128-145	KLKEKKLTPITYPQGLAM	15	-0.125362	0.101975	-0.201414	0.139973	-0.030749	0.162366
43	130-145	KEKKLTPITYPQGLAM	13	-0.139666	0.094459	-0.099103	0.12129	0.00177	0.167694
44	145-154	MAKEIGAVKY	9	-0.106559	0.115295	-0.156834	0.125176	-0.148825	0.139344
45	145-157	MAKEIGAVKYLEC	12	-0.131966	0.10494	-0.209854	0.083594	-0.08205	0.098008
46	146-154	AKEIGAVKY	8	-0.060283	0.047142	-0.106566	0.041649	-0.073116	0.042079
47	146-156	AKEIGAVKYLE	10	-0.1033	0.073132	-0.153437	0.069195	-0.179712	0.068059
48	149-157	IGAVKYLEC	8	-0.11256	0.038694	-0.240613	0.038534	-0.282873	0.036045
49	158-167	SALTQRGLKT	9	-0.11161	0.064804	-0.158556	0.083762	-0.157978	0.087787
50	158-170	SALTQRGLKTVFD	12	-0.024243	0.10808	-0.10964	0.133626	-0.044207	0.124463
51	158-171	SALTQRGLKTVFDE	13	-0.100402	0.05891	-0.174637	0.111403	-0.045066	0.071719
52	158-172	SALTQRGLKTVFDEA	14	0.024964	0.096481	0.017901	0.178205	-0.079757	0.123295
53	159-169	ALTQRGLKTVF	10	-0.08674	0.05611	-0.12488	0.159396	-0.110007	0.082304
54	160-169	LTQRGLKTVF	9	-0.108868	0.041712	-0.229183	0.11871	-0.104339	0.062752
55	160-171	LTQRGLKTVFDE	11	-0.109858	0.05408	-0.526619	0.134829	-0.35976	0.238803
56	161-169	TQRGLKTVF	8	-0.07983	0.044836	-0.154609	0.09204	-0.053466	0.077475
57	170-177	DEAIRAVL	7	0.013615	0.052271	-0.083904	0.096739	0.00457	0.089603
58	170-187	DEAIRAVLCPPPVKKRKR	14	-0.206026	0.194518	-0.414052	0.177947	-0.153566	0.121478
59	170-192	DEAIRAVLCPPPVKKRKRKCLLL	19	-0.010794	0.161885	-0.224287	0.237973	0.091483	0.214407
60	173-192	IRAVLCPPPVKKRKRKCLLL	16	-0.063121	0.105423	-0.318878	0.182225	-0.211399	0.099292
61	176-191	VLCPPPVKKRKRKCLL	12	-0.164105	0.111571	-0.327178	0.087584	-0.386432	0.168207
62	176-192	VLCPPPVKKRKRKCLLL	13	-0.086312	0.066447	-0.336179	0.098677	-0.218287	0.070044
